# Supplementary material for: Structure of the human CTF18−RFC clamp loader bound to PCNA
Source: eLife. 2026 Feb 23;13:RP103493. doi: 10.7554/eLife.103493 (PMC12928700; doi:10.7554/eLife.103493)
Supplement: Figure 7—source data 1. [file elife-103493-fig7-data1.zip]

Archive with 5 entries (4 files):
- Figure7_source_Data_raw_uncropped_labeled/
- Figure7_source_Data_raw_uncropped_labeled/.DS_Store
- __MACOSX/Figure7_source_Data_raw_uncropped_labeled/._.DS_Store
- Figure7_source_Data_raw_uncropped_labeled/Figure7_Source_Data_1.tiff
- __MACOSX/Figure7_source_Data_raw_uncropped_labeled/._Figure7_Source_Data_1.tiff
