# Supplementary material for: Structure of the human CTF18−RFC clamp loader bound to PCNA
Source: eLife. 2026 Feb 23;13:RP103493. doi: 10.7554/eLife.103493 (PMC12928700; doi:10.7554/eLife.103493)
Supplement: Figure 7—source data 2. [file elife-103493-fig7-data2.zip]

Archive with 3 entries (2 files):
- Figure7_source_Data_raw_uncropped_unlabelled/
- Figure7_source_Data_raw_uncropped_unlabelled/Figure7_Source_Data_2.tiff
- __MACOSX/Figure7_source_Data_raw_uncropped_unlabelled/._Figure7_Source_Data_2.tiff
