# Supplementary material for: Structure of the human CTF18−RFC clamp loader bound to PCNA
Source: eLife. 2026 Feb 23;13:RP103493. doi: 10.7554/eLife.103493 (PMC12928700; doi:10.7554/eLife.103493)
Supplement: Figure 7—figure supplement 1—source data 1. [file elife-103493-fig7-figsupp1-data1.zip]

Archive with 5 entries (4 files):
- Figure7_Supplement_1_raw_uncropped_labelled/
- Figure7_Supplement_1_raw_uncropped_labelled/.DS_Store
- __MACOSX/Figure7_Supplement_1_raw_uncropped_labelled/._.DS_Store
- Figure7_Supplement_1_raw_uncropped_labelled/Figure7_Supplement1_Source_Data_1.tiff
- __MACOSX/Figure7_Supplement_1_raw_uncropped_labelled/._Figure7_Supplement1_Source_Data_1.tiff
